# Supplementary material for: Expression patterns of FLAGELLIN SENSING 2 map to bacterial entry sites in plant shoots and roots
Source: J Exp Bot. 2014 Sep 9;65(22):6487–98. doi: 10.1093/jxb/eru366 (PMC4246182; doi:10.1093/jxb/eru366)
Supplement: Supplementary Data [file supp_eru366_jexbot125708_file002.xls]

## Sheet: Sheet1
			control			flg22
			Ler			Ler
			root			root
	Genbank	Chromosome	Normalized	StdErr Norm	Raw	Normalized	StdErr Norm	Raw	fold	induced expression	Maximum expression level (Arabidopsis eFP Browser	Description
1	AT1G51920	1	1.45879	0.3591	104.122	17.3796	9.49247	1384.57	11.9137	yes	11131.6 in the Root data source	hypothetical protein predicted by genemark.hmm
2	AT1G14550	1	0.99438	0.337271	10.0044	8.76266	5.00054	101.491	8.81218	medium	9935.95 in the Root data source	anionic peroxidase, putative similar to anionic peroxidase GI:170202 from [Nicotiana sylvestris]
3	AT1G26420	1	1.96109	0.337242	36.7414	14.4511	3.70754	285.263	7.36893	yes	993.2 in the Biotic Stress or Biotic Stress II data source.	hypothetical protein similar to reticuline oxidase-like protein GB:CAB45850 GI:5262224 from [Arabidopsis thaliana]
4	AT1G59500	1	0.965815	0.345626	19.2314	6.45018	3.19358	142.12	6.67848	yes	3915.41 in the Lateral Root Initiation data source.	auxin-regulated protein GH3, putative similar to auxin-regulated protein GH3 GI:18590 from [Glycine max]
5	AT5G06740	5	1.6883	0.343471	90.1611	10.1091	1.08773	549.488	5.98776	medium	3093.57 in the Root data source	lectin-like protein kinase
6	AT1G68765	1	1.09839	0.336801	29.6428	6.52682	1.69122	185.771	5.94217		1210.05 in the Hormone or Chemical data source.	Expressed protein ; supported by full-length cDNA: Ceres: 39198.
7	AT1G51915	1	1.05508	0.337623	10.6212	6.00655	3.84493	71.1234	5.693		649.9 in the Developmental Map or Tissue Specific data source	Expressed protein ; supported by full-length cDNA: Ceres: 4795.
8	AT5G65600	5	1.23467	0.335676	25.385	6.54566	0.341191	138.157	5.30155	yes	1132.13 in the Root data source	receptor protein kinase-like protein
9	AT1G13110	1	0.867781	0.336302	105.034	4.51173	1.8375	598.861	5.19916		12170.2 in the Root data source	putative cytochrome P450 monooxygenase identical to gb|X97864 cytochrome P450 from Arabidopsis thaliana and is a member of the PF|00067 Cytochrome P450 family. ESTs gb|T44875, gb|T04814, gb|R65111, gb|T44310 and gb|T04541 come from this gene
10	AT1G16160	1	1.46713	0.341381	26.4353	7.51548	2.91837	146.495	5.12257	medium	2357.31 in the Root data source	hypothetical protein contains similarity to wall-associated kinase 4 GI:3355308 from [Arabidopsis thaliana]
11	AT3G60120	3	1.86279	0.879059	35.9143	9.30415	0.664141	169.334	4.99474		2516.41 in the Root data source	beta-glucosidase-like protein several beta-glucosidases - different species
12	AT3G48450	3	1.33066	0.348657	39.1756	6.59637	0.338511	194.926	4.9572		3969.36 in the Root data source	hypothetical protein ;supported by full-length cDNA: Ceres:264020.
13	AT4G03510	4	0.999514	0.33592	129.428	4.95135	1.81472	695.731	4.95376	yes	1653.88 in the Root data source	RMA1 RING zinc finger protein identical to RMA1 gi:3164222; supported by cDNA: gi_3164221_dbj_AB008518.1_AB008518
14	AT4G01750	4	1.04749	0.335994	23.8403	4.99603	0.950676	118.484	4.76951		2847.44 in the Root data source	hypothetical protein T15B16.8
15	AT1G26410	1	1.17652	0.33556	14.1711	5.56587	1.90015	72.311	4.73077	yes	1016.96 in the Root data source	unknown protein similar to reticuline oxidase-like protein GB:CAB45850 GI:5262224 from [Arabidopsis thaliana]
16	AT1G16150	1	1.18862	0.344936	52.4981	5.33123	2.29223	256.226	4.48522	medium	1738.83 in the Root data source	hypothetical protein contains similarity to wall-associated kinase 4 GI:3355308 from [Arabidopsis thaliana]
17	AT1G08050	1	1.29271	0.335644	33.3262	5.77176	0.537141	153.205	4.46484		2268.52 in the Root data source	unknown protein
18	AT3G18250	3	4.7699	0.336426	219.484	20.7254	6.11182	1015.07	4.34503		5753.32 in the Root data source	hypothetical protein predicted by genscan+
19	AT5G11920	5	1.33609	0.340708	150.937	5.6243	1.67994	672.127	4.20951		8344.6 in the Root data source	fructosidase - like protein fructosidase, Cichorium intybus, EMBL:CIFRUCTOS; supported by cDNA: gi_16974574_gb_AY060553.1_
20	AT1G15670	1	1.84808	0.499642	433.317	7.49299	0.338902	1738.81	4.05448		14417.2 in the Root data source	unknown protein ; supported by cDNA: gi_15146331_gb_AY049307.1_
21	AT5G67340	5	1.67533	0.338771	57.8384	6.6062	0.455898	233.317	3.94323		3905.65 in the Root data source	putative protein strong similarity to unknown protein (pir||T00518)
22	AT5G11210	5	1.91183	0.5669	40.9611	7.46209	0.693531	158.564	3.90312		1181.13 in the Root data source	putative protein GLUR3 ligand-gated channel-like protein precursor, Arabidopsis thaliana, EMBL:AF167355
23	AT4G39780	4	0.949126	0.335464	49.0514	3.6892	0.900566	200.925	3.88694	yes	1651.35 in the Seed data source	putative protein AP2 domain containing protein RAP2.4,Arabidopsis thaliana
24	AT2G17060	2	1.1667	0.336503	18.3972	4.43267	1.4134	74.8325	3.79933	medium	561.85 in the Root data source	putative disease resistance protein similar to hypothetical protein GB:AAB81670
25	AT1G72360	1	1.38478	0.33643	78.3358	5.21456	0.500734	303.361	3.76562	medium	11466.3 in the Root data source	putative AP2 domain transcription factor contains Pfam profile: PF00847 AP2 domain
26	AT3G28580	3	1.01492	0.33746	10.2115	3.81889	0.340355	39.3087	3.76275		8339.31 in the Root data source	hypothetical protein predicted by genemark.hmm
27	AT1G68450	1	1.6324	0.335787	85.0646	6.09413	1.06396	330.185	3.73323		2185.84 in the Root data source	unknown protein
28	AT4G28350	4	1.66183	0.336522	28.8852	6.0947	0.337931	108.551	3.66747	yes/elicitors	1223.16 in the Root data source	receptor protein kinase like protein lectin receptor-like serine/threonine kinase lecRK1, Arabidopsis thaliana, PIR2:S68589
29	AT5G46080	5	1.07335	0.341881	14.4413	3.89279	1.74403	57.7831	3.62677	yes	890.14 in the Root data source	serine/threonine protein kinase-like protein
30	AT4G15130	4	0.747383	0.335676	46.4038	2.61142	0.605597	170.371	3.49409		1931.08 in the Root data source	putative phosphocholine cytidylyltransferase
31	AT4G31500	4	1.40776	0.346146	1392.19	4.84674	1.72316	5096.77	3.44287		17621.3 in the Root data source	cytochrome P450 monooxygenase ;supported by full-length cDNA: Ceres:13745.
32	AT1G67980	1	1.38772	0.33841	21.4699	4.75059	1.81988	80.024	3.42331		1164.11 in the Root data source	putative S-adenosyl-L-methionine:trans-caffeoyl-Coenzyme A 3-O-methyltransferase similar to S-adenosyl-L-methionine:trans-caffeoyl-Coenzyme A 3-O-methyltransferase GB:AAA62426 [Arabidopsis thaliana] (function=disease resistance); supported by cDNA: gi_682727_gb_L40031.1_ATHORF
33	AT5G57190	5	1.01191	0.33826	33.5576	3.41587	0.536864	117.079	3.37565		1325.15 in the Root data source	phosphatidylserine decarboxylase
34	AT4G29050	4	1.11405	0.337822	21.2949	3.71512	0.905935	74.6661	3.33478	medium	449.92 in the Root data source	serine threonine-specific kinase like protein serine threonine-specific kinase lecRK1 - Arabidopsis thaliana, PIR2:S68589
35	AT3G11170	3	0.115338	0.335458	137.16	0.380156	0.35688	489.212	3.29602		4560.43 in the Light Series data source	omega-3 fatty acid desaturase, chloroplast precursor identical to omega-3 fatty acid desaturase, chloroplast precursor SP:P46310 (Arabidopsis thaliana (Mouse-ear cress)); supported by cDNA: gi_14488093_gb_AF389295.1_AF389295
36	AT2G27390	2	0.980941	0.335489	19.798	3.20883	0.337851	66.6038	3.27117		2145.52 in the Root data source	hypothetical protein predicted by genefinder
37	AT4G22980	4	1.6488	0.337172	32.2812	5.15701	0.341342	103.407	3.12774		66.33 in the Developmental Map or Tissue Specific data source.	putative protein predicted protein, Arabidopsis thaliana
38	AT1G64400	1	0.305415	0.33546	25.3282	0.944674	0.341085	80.4975	3.09308		2202.11 in the Root data source	acyl-CoA synthetase, putative similar to GI:1903032 from [Brassica napus] (Plant Mol. Biol. 33 (5), 911-922 (1997)); supported by cDNA: gi_14532621_gb_AY039935.1_
39	AT5G01550	5	1.74527	0.336975	115.325	5.3881	0.808101	368.193	3.08727	yes	1208.89 in the Root data source	receptor like protein kinase receptor like protein kinase - Arabidopsis thaliana, EMBL:ATLECGENE
40	AT3G45960	3	0.983119	0.345918	18.0515	2.7823	0.633164	52.6522	2.83008		1535.55 in the Root data source	putative protein cim1 induced allergen, Glycine max, EMBL:U03860
41	AT5G48175	5	1.60124	0.335648	80.9231	4.47055	0.639535	233.887	2.79192		5714.36 in the Root data source	Expressed protein ; supported by full-length cDNA: Ceres: 7015.
42	AT3G21650	3	0.974311	0.335459	149.589	2.67704	0.338275	423.569	2.74762	yes	900.65 in the Root data source	B regulatory subunit of PP2A, putative similar to B regulatory subunit of PP2A GB:AAB58902 [Arabidopsis thaliana]
43	AT5G15120	5	1.97968	0.33621	753.099	5.41218	0.700115	2128.39	2.73386		9358.19 in the Root data source	putative protein predicted proteins, Arabidopsis thaliana and Drosophila melanogaster
44	AT5G35580	5	1.89272	0.336111	129.085	5.11796	0.415785	359.041	2.70403	medium	4233.95 in the Root data source	serine/threonine protein kinase-like
45	AT3G13100	3	1.51631	0.336386	26.8954	4.04728	0.343748	73.774	2.66915		2294.74 in the Root data source	ABC transporter, putative similar to AtMRP4 (transport of glutathione-conjugates into the vacuole) GB:CAA05625 [Arabidopsis thaliana]; contains Pfam profile: PF00005 ABC transporter
46	AT2G17740	2	1.10277	0.338445	19.7522	2.93497	0.553332	54.6263	2.66145		3430.8 in the Biotic Stress or Biotic Stress II data source	unknown protein
47	AT4G15120	4	1.86837	0.652087	58.8684	4.94013	0.340105	151.817	2.64409		1295.47 in the Root data source	hypothetical protein ;supported by full-length cDNA: Ceres:36129.
48	AT2G36470	2	1.00535	0.33554	22.3872	2.62295	0.339695	59.929	2.609		1607.0 in the Root data source	unknown protein ;supported by full-length cDNA: Ceres:109103.
49	AT5G13080	5	2.83101	0.36422	201.41	7.33025	0.340048	531.421	2.58927	yes (Bot)	3789.39 in the Root data source	WRKY-like protein WRKY DNA binding protein - Solanum tuberosum, EMBL:AJ278507
50	AT3G30775	3	0.271813	0.336507	80.8829	0.693439	0.348843	213.299	2.55116		13717.1 in the Root data source	proline oxidase, mitochondrial precursor (osmotic stress-induced proline dehydrogenase) identical to GB:P92983 from [Arabidopsis thaliana] (Plant Cell 8 (8), 1323-1335 (1996))
51	AT2G42350	2	1.49008	0.340871	155.762	3.79785	0.489609	406.67	2.54876	yes	2691.16 in the Root data source	putative RING zinc finger protein
52	AT1G70170	1	1.24058	0.345724	54.9129	3.14208	0.591278	142.449	2.53275		2832.06 in the Root data source	matrix metalloproteinase, putative similar to matrix metalloproteinase GI:7159629 from [Cucumis sativus]
53	AT2G19800	2	1.10306	0.336072	533.883	2.75901	0.337762	1370.14	2.50124		3162.49 in the Root data source	unknown protein predicted by genscan;supported by full-length cDNA: Ceres:254633.
54	AT2G18350	2	0.99803	0.336233	35.0101	2.46306	0.33987	88.5357	2.46792		1078.29 in the Root data source	hypothetical protein predicted by genscan;supported by full-length cDNA: Ceres:4845.
55	AT1G08940	1	1.85669	0.338632	226.662	4.56531	0.694111	574.862	2.45885		3040.03 in the Root data source	unknown protein Similar to Saccharomyces hypothetical protein YDR051c (gb|Z49209). ESTs gb|T44436,gb|42252 come from this gene
56	AT1G31930	1	1.06284	0.336242	110.511	2.6089	0.345676	279.29	2.45464	yes	1302.96 in the Developmental Map or Tissue Specific data source.	G-protein, putative contains Pfam profile: PF00503: G-protein alpha subunit
57	AT1G03660	1	0.770267	0.335476	29.1898	1.88398	0.396185	74.7327	2.44589		8046.3 in the Developmental Map or Tissue Specific data source	unknown unknown
58	AT1G10650	1	0.996012	0.336275	158.134	2.43606	0.339258	396.184	2.44581	yes	2139.83 in the Root data source	S-ribonuclease binding protein SBP1, putative similar to S-ribonuclease binding protein SBP1 GI:6760451 from [Petunia hybrida];supported by full-length cDNA: Ceres:108776.
59	AT4G20860	4	1.84229	0.335577	61.3591	4.49668	0.438769	154.411	2.44081		4456.92 in the Root data source.	berberine bridge enzyme - like protein ; supported by cDNA: gi_14194126_gb_AF367269.1_AF367269
60	AT4G25030	4	1.11857	0.339067	807.646	2.69237	0.342313	1985.26	2.40698		3383.89 in the Developmental Map or Tissue Specific data source	putative protein ;supported by full-length cDNA: Ceres:16463.
61	AT5G59490	5	1.95323	0.335726	63.0895	4.56992	0.888575	154.003	2.33967		4717.05 in the Root data source	putative ripening-related protein - like putative ripening-related protein Vitis vinifera EMBL:VVI237988
62	AT2G03540	2	1.0935	0.338099	18.1431	2.54105	0.338467	43.2787	2.32377		520.76 in the Root data source	hypothetical protein predicted by genscan
63	AT1G70410	1	0.39361	0.336287	418.188	0.907887	0.340061	987.158	2.30657		14398.7 in the Root data source	carbonic anhydrase, putative similar to carbonic anhydrase GI:882241 from [Flaveria linearis]; supported by full-length cDNA: Ceres: 38715.
64	AT1G18890	1	1.27526	0.335855	64.6294	2.89924	0.33827	150.66	2.27344	yes	906.83 in the Developmental Map or Tissue Specific data source.	calcium-dependent protein kinase, putative similar to calcium-dependent protein kinase GI:604880 from [Arabidopsis thaliana]; supported by cDNA: gi_1235716_dbj_D21805.1_ATHCDPKA
65	AT3G47550	3	1.25561	0.338093	237.107	2.78173	0.34747	540.098	2.21543		1830.61 in the Root data source	putative protein PIT1 - Arabidopsis thaliana, GB: AF130849
66	AT2G24240	2	1.57101	0.341087	86.7722	3.45117	0.878951	199.544	2.19678		2580.44 in the Root data source	unknown protein
67	AT5G06560	5	0.981121	0.335851	200.873	2.1249	0.33778	446.909	2.16579		2246.04 in the Developmental Map or Tissue Specific data source.	putative protein strong similarity to unknown protein (gb|AAF23201.1); supported by cDNA: gi_15293220_gb_AY051044.1_
68	AT1G66480	1	1.81342	0.342106	102.09	3.92431	1.20726	233.812	2.16404		1992.96 in the Root data source	hypothetical protein
69	AT2G28890	2	1.29641	0.335815	512.302	2.77546	0.34196	1126.46	2.14089		4929.31 in the Root data source	unknown protein
70	AT1G77250	1	0.565164	0.335683	24.1391	1.16494	0.33928	51.0266	2.06125		1085.71 in the Root data source	hypothetical protein predicted by genemark.hmm
71	AT2G40750	2	1.27675	0.339199	57.0256	2.61386	0.845909	124.577	2.04727		4130.78 in the Root data source	hypothetical protein predicted by genscan and genefinder
72	AT1G72300	1	1.3205	0.336573	141.907	2.62322	0.338466	288.696	1.98654	medium	1322.39 in the Root data source	leucine-rich receptor-like protein kinase, putative similar to GI:3641252 from [Malus x domestica] (Plant Mol. Biol. 40 (6), 945-957 (1999))
73	AT2G35910	2	1.55932	0.335628	156.109	3.02567	0.34284	311.398	1.94038	medium	1234.75 in the Root data source	putative RING zinc finger protein
74	AT2G20900	2	1.13742	0.335499	200.064	2.18053	0.337964	393.611	1.91708		1742.0 in the Root data source	putative diacylglycerol kinase ;supported by full-length cDNA: Ceres:15863.
75	AT1G61420	1	1.79709	0.336027	40.8145	3.03861	0.344459	71.0117	1.69085	medium	909.0 in the Root data source	receptor kinase, putative similar to receptor kinase GI:166692 from [Arabidopsis thaliana]
